# Supplementary material for: Primulina malipoensis (Gesneriaceae), a new species from Sino-Vietnamese border area
Source: PhytoKeys. 2018 Jan 29;(94):107–16. doi: 10.3897/phytokeys.94.20861 (PMC5799778; doi:10.3897/phytokeys.94.20861)
Supplement: XML Treatment for Primulina malipoensis [file phytokeys.94.20861-treatment1.xml]

<!DOCTYPE tp:taxon-treatment
  PUBLIC "-//TaxonX//DTD Taxonomic Treatment Publishing DTD v0 20100105//EN" "tax-treatment-NSO.dtd">
<tp:taxon-treatment xmlns:tp="http://www.plazi.org/taxpub"><tp:treatment-meta><kwd-group><label>Taxon classification</label><kwd><named-content xmlns:xlink="http://www.w3.org/1999/xlink" content-type="kingdom">Plantae</named-content></kwd><kwd><named-content xmlns:xlink="http://www.w3.org/1999/xlink" content-type="order">Lamiales</named-content></kwd><kwd><named-content xmlns:xlink="http://www.w3.org/1999/xlink" content-type="family">Gesneriaceae</named-content></kwd></kwd-group><mixed-citation publication-type="journal"><person-group><name><surname>Yang</surname><given-names>Li-Hua</given-names></name><name><surname>Chen</surname><given-names>Jun-Lin</given-names></name><name><surname>Wen</surname><given-names>Fang</given-names></name><name><surname>Kang</surname><given-names>Ming</given-names></name></person-group><article-title>
          <italic><tp:taxon-name><tp:taxon-name-part taxon-name-part-type="genus" reg="Primulina">Primulina</tp:taxon-name-part> <tp:taxon-name-part taxon-name-part-type="species" reg="malipoensis">malipoensis</tp:taxon-name-part></tp:taxon-name></italic> (<tp:taxon-name><tp:taxon-name-part taxon-name-part-type="genus" reg="Gesneriaceae">Gesneriaceae</tp:taxon-name-part></tp:taxon-name>), a new species from Sino-Vietnamese border area</article-title><source>PhytoKeys</source><day>29</day><month>1</month><year>2018</year><volume>2018</volume><issue>94</issue><fpage>107</fpage><lpage>116</lpage><pub-id pub-id-type="doi">10.3897/phytokeys.94.20861</pub-id></mixed-citation></tp:treatment-meta><tp:nomenclature><tp:taxon-name>
            <tp:taxon-name-part taxon-name-part-type="genus" reg="Primulina">Primulina</tp:taxon-name-part>
            <tp:taxon-name-part taxon-name-part-type="species" reg="malipoensis">malipoensis</tp:taxon-name-part>
            <object-id xmlns:xlink="http://www.w3.org/1999/xlink" content-type="ipni" xlink:type="simple">urn:lsid:ipni.org:names:77175494-1</object-id>
          </tp:taxon-name><tp:taxon-authority>L.H. Yang &amp; M. Kang</tp:taxon-authority><tp:taxon-status xmlns:xlink="http://www.w3.org/1999/xlink" xlink:type="simple">sp. nov.</tp:taxon-status><xref ref-type="fig" rid="F1">Figures 1</xref><xref ref-type="fig" rid="F2">, 2</xref></tp:nomenclature><tp:treatment-sec sec-type="diagnosis" id="SECID0EDIAC"><title>Diagnosis.</title><p>
            <italic><tp:taxon-name><tp:taxon-name-part taxon-name-part-type="genus" reg="Primulina">Primulina</tp:taxon-name-part> <tp:taxon-name-part taxon-name-part-type="species" reg="malipoensis">malipoensis</tp:taxon-name-part></tp:taxon-name></italic> mainly differs from <italic><tp:taxon-name><tp:taxon-name-part taxon-name-part-type="genus" reg="Primulina">P.</tp:taxon-name-part> <tp:taxon-name-part taxon-name-part-type="species" reg="maguanensis">maguanensis</tp:taxon-name-part></tp:taxon-name></italic> and <italic><tp:taxon-name><tp:taxon-name-part taxon-name-part-type="genus" reg="Primulina">P.</tp:taxon-name-part> <tp:taxon-name-part taxon-name-part-type="species" reg="lungzhouensis">lungzhouensis</tp:taxon-name-part></tp:taxon-name></italic> by its pale greenish-yellow flowers (vs. purple, with different colour patterns). This new species can further be distinguished from <italic><tp:taxon-name><tp:taxon-name-part taxon-name-part-type="genus" reg="Primulina">P.</tp:taxon-name-part> <tp:taxon-name-part taxon-name-part-type="species" reg="maguanensis">maguanensis</tp:taxon-name-part></tp:taxon-name></italic> by its greenish bracts (vs. white) and from <italic><tp:taxon-name><tp:taxon-name-part taxon-name-part-type="genus" reg="Primulina">P.</tp:taxon-name-part> <tp:taxon-name-part taxon-name-part-type="species" reg="lungzhouensis">lungzhouensis</tp:taxon-name-part></tp:taxon-name></italic> by its entire bracts margin (vs. denticulate).</p></tp:treatment-sec><tp:treatment-sec sec-type="material" id="SECID0EAKAC"><title>Type.</title><p>CHINA. Guangdong Province, Guangzhou City, voucher from a cultivated plant at South China Botanical Garden, 29 July 2016 (flowering), <italic>Li-Hua Yang</italic>, <italic>YLH369</italic> (holotype: IBSC!), introduced from Yunnan province, Malipo county, Xiajinchang town, growing on moist limestone rocks, Alt. 1500 m, <named-content xmlns:xlink="http://www.w3.org/1999/xlink" content-type="dwc:verbatimCoordinates" xlink:type="simple"><named-content content-type="geo-json" specific-use="{&#34;type&#34;:&#34;Point&#34;,&#34;coordinates&#34;:[104.816667,23.166667]}" id="NCID0ENKAC" xlink:type="simple">23°10'N, 104°49'E</named-content></named-content>, 31 August 2013, <italic>Jun-lin Chen</italic>.</p></tp:treatment-sec><tp:treatment-sec sec-type="description" id="SECID0EUKAC"><title>Description.</title><p>
            <italic>Perennial herbs</italic>. <italic><tp:taxon-name><tp:taxon-name-part taxon-name-part-type="genus" reg="Rhizomatous">Rhizomatous</tp:taxon-name-part></tp:taxon-name></italic> stem subterete, 20–60 mm long, 5–15 mm in diameter. <italic>Leaves</italic> 8–12, basal or clustered at apex of stem, opposite decussate. <italic>Petiole</italic> flattened, 20–40 mm long, 8–10 mm wide, pubescent. <italic>Leaf blade</italic> slightly fleshy when fresh, thickly chartaceous when dried, ovate to broadly elliptic, 7–12 × 7–10 cm, adaxially densely pubescent, abaxially glabrescent and only puberulent along veins, apex subacute to obtuse, base cuneate, margin inconspicuously serrate; <italic>lateral veins</italic> 4 on each side, abaxially conspicuous. <italic><tp:taxon-name><tp:taxon-name-part taxon-name-part-type="genus" reg="Cymes">Cymes</tp:taxon-name-part></tp:taxon-name></italic> 3–5, axillary, 2–4 branched, 8–16-flowered; <italic>peduncles</italic> 15–27 cm long, ca. 2 mm in diameter, densely pubescent; <italic>bracts</italic> 2, sometimes with bracteoles (narrowly ovate, 8–12 × 4–7 mm), green, opposite, ovate, 16–25 × 8–13 mm, margin entire, apex acute, outside densely pubescent, inside sparsely pubescent. <italic>Pedicel</italic> 10–14 mm long, ca. 1 mm in diameter, densely glandular pubescent and puberulent. <italic>Calyx</italic> 5-parted to near base, lobes narrowly lanceolate, white, 7–9 × ca. 2 mm, outside densely glandular pubescent and puberulent, inside sparsely pubescent, margin entire. <italic>Corolla</italic> pale greenish-yellow, 24–32 mm long, outside glandular-pubescent and puberulent, inside glabrous; <italic>tube</italic> infundibuliform, 21–25 mm long, ca. 8 mm in diameter at mouth, ca. 5 mm in diameter at base; <italic>limb</italic> distinctly 2-lipped, adaxial lip 2-parted, lobes broadly ovate, 7–9 × 6–7 mm, apex rounded, abaxial lip 3-lobed, lobes oblong, 11–13 × 5–7 mm, apex rounded. <italic>Stamens</italic> 2, adnate to 10–13 mm above the corolla tube base; <italic>filaments</italic> linear, 9–11 mm long, pale greenish-yellow, geniculate near middle, sparely pubescent; <italic>anthers</italic> fused by the entire adaxial surfaces, ca. 2 mm long, abaxially densely covered with glandular hairs. <italic><tp:taxon-name><tp:taxon-name-part taxon-name-part-type="genus" reg="Staminodes">Staminodes</tp:taxon-name-part></tp:taxon-name></italic> 3, lateral ones 6–7 mm long, adnate to 10–12 mm above the corolla tube base, middle one ca. 1.5 mm long, adnate to 6–8 mm above the corolla tube base. <italic>Disc</italic> annular, <!--PageBreak-->ca. 1.5 mm in height. <italic>Pistil</italic> 22–26 mm long; <italic>ovary</italic> cylindrical, 15–18 mm long, ca. 1.5 mm in diameter, densely glandular pubescent and puberulent; <italic>style</italic> ca. 7 mm long, densely glandular-pubescent and puberulent; <italic>stigma</italic> 1, its upper lobe lacking, lower lobe obtrapeziform, shallowly 2-lobed at apex, ca. 2 mm long, ca. 1.5 mm wide. <italic>Capsule</italic> linear, ca. 30 mm long, densely pubescent.</p><fig id="F1" position="float" orientation="portrait"><label>Figure 1.</label><caption><p>
                <italic><tp:taxon-name><tp:taxon-name-part taxon-name-part-type="genus" reg="Primulina">Primulina</tp:taxon-name-part> <tp:taxon-name-part taxon-name-part-type="species" reg="malipoensis">malipoensis</tp:taxon-name-part></tp:taxon-name></italic>. <bold>A</bold> habit <bold>B</bold> flower in front view <bold>C</bold> flower in side view <bold>D</bold> opened corolla, showing stamens and staminodes <bold>E</bold> fertile stamens <bold>F</bold> pistil and stigma <bold>G</bold> staminodes <bold>H</bold> bract. Drawn by Yun-Xiao Liu based on a cultivated individual collected from type locality.</p></caption><graphic xmlns:xlink="http://www.w3.org/1999/xlink" xlink:href="phytokeys-94-107-g001.jpg" position="float" orientation="portrait" xlink:type="simple" id="oo_182245.jpg"/></fig><fig id="F2" position="float" orientation="portrait"><label>Figure 2.</label><caption><p>
                <italic><tp:taxon-name><tp:taxon-name-part taxon-name-part-type="genus" reg="Primulina">Primulina</tp:taxon-name-part> <tp:taxon-name-part taxon-name-part-type="species" reg="malipoensis">malipoensis</tp:taxon-name-part></tp:taxon-name></italic>. <bold>A</bold> flowering plant cultivated in South China Botanical Garden <bold>B</bold> plant in natural habitat <bold>C</bold> flower in side view <bold>D</bold> opened corolla, showing stamens and staminodes <bold>E</bold> flower in front view <bold>F</bold> pistil and calyx <bold>G</bold> bracts. Photographs by Li-Hua Yang.</p></caption><graphic xmlns:xlink="http://www.w3.org/1999/xlink" xlink:href="phytokeys-94-107-g002.jpg" position="float" orientation="portrait" xlink:type="simple" id="oo_182246.jpg"/></fig><fig id="F3" position="float" orientation="portrait"><label>Figure 3.</label><caption><p>
                <italic><tp:taxon-name><tp:taxon-name-part taxon-name-part-type="genus" reg="Primulina">Primulina</tp:taxon-name-part> <tp:taxon-name-part taxon-name-part-type="species" reg="maguanensis">maguanensis</tp:taxon-name-part></tp:taxon-name></italic> (<bold>A, B</bold>), <italic><tp:taxon-name><tp:taxon-name-part taxon-name-part-type="genus" reg="Primulina">P.</tp:taxon-name-part> <tp:taxon-name-part taxon-name-part-type="species" reg="lungzhouensis">lungzhouensis</tp:taxon-name-part></tp:taxon-name></italic> (<bold>D, E</bold>), <tp:taxon-name><tp:taxon-name-part taxon-name-part-type="genus" reg="Primulina">P.</tp:taxon-name-part> <tp:taxon-name-part taxon-name-part-type="species" reg="beiliuensis">beiliuensis</tp:taxon-name-part> <tp:taxon-name-part taxon-name-part-type="infraspecific-rank">var.</tp:taxon-name-part> <tp:taxon-name-part taxon-name-part-type="variety" reg="fimbribracteata">fimbribracteata</tp:taxon-name-part></tp:taxon-name> (<bold>C, F</bold>), <tp:taxon-name><tp:taxon-name-part taxon-name-part-type="genus" reg="Primulina">P.</tp:taxon-name-part> <tp:taxon-name-part taxon-name-part-type="species" reg="beiliuensis">beiliuensis</tp:taxon-name-part> <tp:taxon-name-part taxon-name-part-type="infraspecific-rank">var.</tp:taxon-name-part> <tp:taxon-name-part taxon-name-part-type="variety" reg="beiliuensis">beiliuensis</tp:taxon-name-part></tp:taxon-name> (<bold>G, H</bold>) and <italic><tp:taxon-name><tp:taxon-name-part taxon-name-part-type="genus" reg="Primulina">P.</tp:taxon-name-part> <tp:taxon-name-part taxon-name-part-type="species" reg="maculata">maculata</tp:taxon-name-part></tp:taxon-name></italic> (<bold>I, J</bold>). (<bold>A, C, D, G, J</bold>) habit, (<bold>B, E, F, H, I</bold>) flower. Photographs by Fang Wen (<bold>A–H</bold>) and Li-Hua Yang (<bold>I, J</bold>).</p></caption><graphic xmlns:xlink="http://www.w3.org/1999/xlink" xlink:href="phytokeys-94-107-g003.jpg" position="float" orientation="portrait" xlink:type="simple" id="oo_182247.jpg"/></fig><!--PageBreak--></tp:treatment-sec><tp:treatment-sec sec-type="distribution" id="SECID0ENCAE"><title>Distribution and habitat.</title><p>
            <italic><tp:taxon-name><tp:taxon-name-part taxon-name-part-type="genus" reg="Primulina">Primulina</tp:taxon-name-part> <tp:taxon-name-part taxon-name-part-type="species" reg="malipoensis">malipoensis</tp:taxon-name-part></tp:taxon-name></italic> is a narrowly endemic species restricted to a small area at both sides of the Sino-Vietnamese border (Xiajinchang Town, Malipo County, Yunnan Province, China. Khau La Village, Quyet Tien Community, Quan Ba District, Ha Qiang province, Vietnam.) (Figure <xref ref-type="fig" rid="F4">4</xref>). It grows on moist and shady limestone rocks, at ca. 1000–1500 m altitude.</p><fig id="F4" position="float" orientation="portrait"><label>Figure 4.</label><caption><p>Geographical distribution of <italic><tp:taxon-name><tp:taxon-name-part taxon-name-part-type="genus" reg="Primulina">Primulina</tp:taxon-name-part> <tp:taxon-name-part taxon-name-part-type="species" reg="malipoensis">malipoensis</tp:taxon-name-part></tp:taxon-name></italic> (triangle), <italic><tp:taxon-name><tp:taxon-name-part taxon-name-part-type="genus" reg="Primulina">P.</tp:taxon-name-part> <tp:taxon-name-part taxon-name-part-type="species" reg="lungzhouensis">lungzhouensis</tp:taxon-name-part></tp:taxon-name></italic> (cross), <italic><tp:taxon-name><tp:taxon-name-part taxon-name-part-type="genus" reg="Primulina">P.</tp:taxon-name-part> <tp:taxon-name-part taxon-name-part-type="species" reg="maguanensis">maguanensis</tp:taxon-name-part></tp:taxon-name></italic> (dot), <italic><tp:taxon-name><tp:taxon-name-part taxon-name-part-type="genus" reg="Primulina">P.</tp:taxon-name-part> <tp:taxon-name-part taxon-name-part-type="species" reg="maculata">maculata</tp:taxon-name-part></tp:taxon-name></italic> (pentagon), <tp:taxon-name><tp:taxon-name-part taxon-name-part-type="genus" reg="Primulina">P.</tp:taxon-name-part> <tp:taxon-name-part taxon-name-part-type="species" reg="beiliuensis">beiliuensis</tp:taxon-name-part> <tp:taxon-name-part taxon-name-part-type="infraspecific-rank">var.</tp:taxon-name-part> <tp:taxon-name-part taxon-name-part-type="variety" reg="beiliuensis">beiliuensis</tp:taxon-name-part></tp:taxon-name> (square) and <tp:taxon-name><tp:taxon-name-part taxon-name-part-type="genus" reg="Primulina">P.</tp:taxon-name-part> <tp:taxon-name-part taxon-name-part-type="species" reg="beiliuensis">beiliuensis</tp:taxon-name-part> <tp:taxon-name-part taxon-name-part-type="infraspecific-rank">var.</tp:taxon-name-part> <tp:taxon-name-part taxon-name-part-type="variety" reg="fimbribracteata">fimbribracteata</tp:taxon-name-part></tp:taxon-name> (star).</p></caption><graphic xmlns:xlink="http://www.w3.org/1999/xlink" xlink:href="phytokeys-94-107-g004.jpg" position="float" orientation="portrait" xlink:type="simple" id="oo_182248.jpg"/></fig></tp:treatment-sec><tp:treatment-sec sec-type="conservation status" id="SECID0E4FAE"><title>Conservation status.</title><p>Based on the field investigations, <italic><tp:taxon-name><tp:taxon-name-part taxon-name-part-type="genus" reg="Primulina">Primulina</tp:taxon-name-part> <tp:taxon-name-part taxon-name-part-type="species" reg="malipoensis">malipoensis</tp:taxon-name-part></tp:taxon-name></italic> is currently only known from three sites around the Sino-Vietnamese boundary. Each population possesses no more than 150 mature individuals. However, the type population, which grew close to a road, had disappeared in 2017 and thus, the primary reason why it disappeared is probably due to its destruction by human activities. Based on currently available information, <italic><tp:taxon-name><tp:taxon-name-part taxon-name-part-type="genus" reg="Primulina">P.</tp:taxon-name-part> <tp:taxon-name-part taxon-name-part-type="species" reg="malipoensis">malipoensis</tp:taxon-name-part></tp:taxon-name></italic> should be considered as Endangered (EN): B1b(iii,v)c(iv)+2b(iii,v)c(iv); C2b, following the IUCN Categories and Criteria (<xref ref-type="bibr" rid="B4">IUCN 2016</xref>).</p></tp:treatment-sec><tp:treatment-sec sec-type="phenology" id="SECID0E4GAE"><title>Phenology.</title><p>This new species was observed flowering from June to July and fruiting from August to September.</p></tp:treatment-sec><tp:treatment-sec sec-type="etymology" id="SECID0ECHAE"><title>Etymology.</title><p>The specific epithet is derived from the place, Malipo County in Yunnan province, China, where the new species was first found.</p></tp:treatment-sec><tp:treatment-sec sec-type="notes" id="SECID0EHHAE"><title>Note.</title><p>
            <italic><tp:taxon-name><tp:taxon-name-part taxon-name-part-type="genus" reg="Primulina">Primulina</tp:taxon-name-part> <tp:taxon-name-part taxon-name-part-type="species" reg="malipoensis">malipoensis</tp:taxon-name-part></tp:taxon-name></italic> (Figures <xref ref-type="fig" rid="F1">1</xref> and <xref ref-type="fig" rid="F2">2</xref>) can be morphologically connected to <italic><tp:taxon-name><tp:taxon-name-part taxon-name-part-type="genus" reg="Primulina">P.</tp:taxon-name-part> <tp:taxon-name-part taxon-name-part-type="species" reg="maguanensis">maguanensis</tp:taxon-name-part></tp:taxon-name></italic> (Z. Yu Li, H. Jiang &amp; H. Xu) Mich. Möller &amp; A. Weber (Figure <xref ref-type="fig" rid="F3">3A–B</xref>) and <italic><tp:taxon-name><tp:taxon-name-part taxon-name-part-type="genus" reg="Primulina">P.</tp:taxon-name-part> <tp:taxon-name-part taxon-name-part-type="species" reg="lungzhouensis">lungzhouensis</tp:taxon-name-part></tp:taxon-name></italic> (W.T. Wang) Mich. Möller &amp; A. Weber (Figure <xref ref-type="fig" rid="F3">3D–E</xref>) by its ovate or broadly elliptic leaf blade, with inconspicuously (or conspicuously) serrate margin, obvious bracts, white calyx lobes and infundibuliform corolla tube. However, it can easily be distinguished from the latter two species by the characters summarised in the diagnosis.</p><p>The authors’ molecular phylogenetic analyses illustrate that <italic><tp:taxon-name><tp:taxon-name-part taxon-name-part-type="genus" reg="Primulina">P.</tp:taxon-name-part> <tp:taxon-name-part taxon-name-part-type="species" reg="malipoensis">malipoensis</tp:taxon-name-part></tp:taxon-name></italic>, <italic><tp:taxon-name><tp:taxon-name-part taxon-name-part-type="genus" reg="Primulina">P.</tp:taxon-name-part> <tp:taxon-name-part taxon-name-part-type="species" reg="lungzhouensis">lungzhouensis</tp:taxon-name-part></tp:taxon-name></italic>, <italic><tp:taxon-name><tp:taxon-name-part taxon-name-part-type="genus" reg="Primulina">P.</tp:taxon-name-part> <tp:taxon-name-part taxon-name-part-type="species" reg="beiliuensis">beiliuensis</tp:taxon-name-part></tp:taxon-name></italic> B. Pan &amp; S.X. Huang (<xref ref-type="bibr" rid="B10">Pan et al. 2013</xref>) and <tp:taxon-name><tp:taxon-name-part taxon-name-part-type="genus" reg="Primulina">P.</tp:taxon-name-part> <tp:taxon-name-part taxon-name-part-type="species" reg="beiliuensis">beiliuensis</tp:taxon-name-part> <tp:taxon-name-part taxon-name-part-type="authority">B. Pan &amp; S.X. Huang</tp:taxon-name-part> <tp:taxon-name-part taxon-name-part-type="infraspecific-rank">var.</tp:taxon-name-part> <tp:taxon-name-part taxon-name-part-type="variety" reg="fimbribracteata">fimbribracteata</tp:taxon-name-part></tp:taxon-name>. F. Wen &amp; B.D. Lai (<xref ref-type="bibr" rid="B6">Lai and Wen 2015</xref>) form a monophyletic clade (<xref ref-type="bibr" rid="B5">Kong et al. 2017</xref>). However, their morphology and geographical distribution allow the assumption that <italic><tp:taxon-name><tp:taxon-name-part taxon-name-part-type="genus" reg="Primulina">P.</tp:taxon-name-part> <tp:taxon-name-part taxon-name-part-type="species" reg="maguanensis">maguanensis</tp:taxon-name-part></tp:taxon-name></italic> and <italic><tp:taxon-name><tp:taxon-name-part taxon-name-part-type="genus" reg="Primulina">P.</tp:taxon-name-part> <tp:taxon-name-part taxon-name-part-type="species" reg="maculata">maculata</tp:taxon-name-part></tp:taxon-name></italic> W.B. Xu &amp; J. Guo (<xref ref-type="bibr" rid="B2">Guo et al. 2015</xref>) are also closely related to this group. Both <italic><tp:taxon-name><tp:taxon-name-part taxon-name-part-type="genus" reg="Primulina">P.</tp:taxon-name-part> <tp:taxon-name-part taxon-name-part-type="species" reg="maguanensis">maguanensis</tp:taxon-name-part></tp:taxon-name></italic> and <italic><tp:taxon-name><tp:taxon-name-part taxon-name-part-type="genus" reg="Primulina">P.</tp:taxon-name-part> <tp:taxon-name-part taxon-name-part-type="species" reg="maculata">maculata</tp:taxon-name-part></tp:taxon-name></italic> were compared to <italic><tp:taxon-name><tp:taxon-name-part taxon-name-part-type="genus" reg="Primulina">P.</tp:taxon-name-part> <tp:taxon-name-part taxon-name-part-type="species" reg="eburnea">eburnea</tp:taxon-name-part></tp:taxon-name></italic> in the original protologue (<xref ref-type="bibr" rid="B18">Xu et al. 2008</xref>, <xref ref-type="bibr" rid="B2">Guo et al. 2015</xref>). Nevertheless, based on the observation of living plants, <italic><tp:taxon-name><tp:taxon-name-part taxon-name-part-type="genus" reg="Primulina">P.</tp:taxon-name-part> <tp:taxon-name-part taxon-name-part-type="species" reg="maguanensis">maguanensis</tp:taxon-name-part></tp:taxon-name></italic> seems most similar to <italic><tp:taxon-name><tp:taxon-name-part taxon-name-part-type="genus" reg="Primulina">P.</tp:taxon-name-part> <tp:taxon-name-part taxon-name-part-type="species" reg="lungzhouensis">lungzhouensis</tp:taxon-name-part></tp:taxon-name></italic> and <italic><tp:taxon-name><tp:taxon-name-part taxon-name-part-type="genus" reg="Primulina">P.</tp:taxon-name-part> <tp:taxon-name-part taxon-name-part-type="species" reg="malipoensis">malipoensis</tp:taxon-name-part></tp:taxon-name></italic>; <italic><tp:taxon-name><tp:taxon-name-part taxon-name-part-type="genus" reg="Primulina">P.</tp:taxon-name-part> <tp:taxon-name-part taxon-name-part-type="species" reg="maculata">maculata</tp:taxon-name-part></tp:taxon-name></italic> (Figure <xref ref-type="fig" rid="F3">3I–J</xref>) seems most similar to <tp:taxon-name><tp:taxon-name-part taxon-name-part-type="genus" reg="Primulina">P.</tp:taxon-name-part> <tp:taxon-name-part taxon-name-part-type="species" reg="beiliuensis">beiliuensis</tp:taxon-name-part> <tp:taxon-name-part taxon-name-part-type="infraspecific-rank">var.</tp:taxon-name-part> <tp:taxon-name-part taxon-name-part-type="variety" reg="beiliuensis">beiliuensis</tp:taxon-name-part></tp:taxon-name> (Figure <xref ref-type="fig" rid="F3">3G–H</xref>) and <tp:taxon-name><tp:taxon-name-part taxon-name-part-type="genus" reg="Primulina">P.</tp:taxon-name-part> <tp:taxon-name-part taxon-name-part-type="species" reg="beiliuensis">beiliuensis</tp:taxon-name-part> <tp:taxon-name-part taxon-name-part-type="infraspecific-rank">var.</tp:taxon-name-part> <tp:taxon-name-part taxon-name-part-type="variety" reg="fimbribracteata">fimbribracteata</tp:taxon-name-part></tp:taxon-name> (Figure <xref ref-type="fig" rid="F3">3C–F</xref>). Further, the geographical distribution of <italic><tp:taxon-name><tp:taxon-name-part taxon-name-part-type="genus" reg="Primulina">P.</tp:taxon-name-part> <tp:taxon-name-part taxon-name-part-type="species" reg="maguanensis">maguanensis</tp:taxon-name-part></tp:taxon-name></italic> is adjacent to <italic><tp:taxon-name><tp:taxon-name-part taxon-name-part-type="genus" reg="Primulina">P.</tp:taxon-name-part> <tp:taxon-name-part taxon-name-part-type="species" reg="lungzhouensis">lungzhouensis</tp:taxon-name-part></tp:taxon-name></italic> and <italic><tp:taxon-name><tp:taxon-name-part taxon-name-part-type="genus" reg="Primulina">P.</tp:taxon-name-part> <tp:taxon-name-part taxon-name-part-type="species" reg="malipoensis">malipoensis</tp:taxon-name-part></tp:taxon-name></italic> (Figure <xref ref-type="fig" rid="F4">4</xref>) and the geographical distribution of <italic><tp:taxon-name><tp:taxon-name-part taxon-name-part-type="genus" reg="Primulina">P.</tp:taxon-name-part> <tp:taxon-name-part taxon-name-part-type="species" reg="maculata">maculata</tp:taxon-name-part></tp:taxon-name></italic> is adjacent to <italic><tp:taxon-name><tp:taxon-name-part taxon-name-part-type="genus" reg="Primulina">P.</tp:taxon-name-part> <tp:taxon-name-part taxon-name-part-type="species" reg="beiliuensis">beiliuensis</tp:taxon-name-part></tp:taxon-name></italic> (Figure <xref ref-type="fig" rid="F4">4</xref>). Moreover, the results of the phylogenetical analysis in <xref ref-type="bibr" rid="B2">Guo et al. (2015)</xref> show that <italic><tp:taxon-name><tp:taxon-name-part taxon-name-part-type="genus" reg="Primulina">P.</tp:taxon-name-part> <tp:taxon-name-part taxon-name-part-type="species" reg="maculata">maculata</tp:taxon-name-part></tp:taxon-name></italic> is more closely related to <italic><tp:taxon-name><tp:taxon-name-part taxon-name-part-type="genus" reg="Primulina">P.</tp:taxon-name-part> <tp:taxon-name-part taxon-name-part-type="species" reg="lungzhouensis">lungzhouensis</tp:taxon-name-part></tp:taxon-name></italic> than <italic><tp:taxon-name><tp:taxon-name-part taxon-name-part-type="genus" reg="Primulina">P.</tp:taxon-name-part> <tp:taxon-name-part taxon-name-part-type="species" reg="eburnea">eburnea</tp:taxon-name-part></tp:taxon-name></italic>. All of the above five species occur in nearly the same latitude zone of karst limestone areas from Southern China (from S-Yunnan to S-Guangdong), but with a disjunctive distribution (Figure <xref ref-type="fig" rid="F4">4</xref>). Therefore, these species perhaps represents a complex of longitudinal speciation, which may be caused by geographical isolation. Further studies are needed to confirm the <!--PageBreak--><!--PageBreak-->phylogenetic relationship of this species complex and to determine its evolutionary mechanism of speciation.</p><p>
            <italic><tp:taxon-name><tp:taxon-name-part taxon-name-part-type="genus" reg="Primulina">Primulina</tp:taxon-name-part> <tp:taxon-name-part taxon-name-part-type="species" reg="malipoensis">malipoensis</tp:taxon-name-part></tp:taxon-name></italic> could also be related to other species by its yellow flowers. However, the phylogenetic results illustrate that <italic><tp:taxon-name><tp:taxon-name-part taxon-name-part-type="genus" reg="Primulina">P.</tp:taxon-name-part> <tp:taxon-name-part taxon-name-part-type="species" reg="malipoensis">malipoensis</tp:taxon-name-part></tp:taxon-name></italic> has a distant relationship with all yellow flowering species, such as <italic><tp:taxon-name><tp:taxon-name-part taxon-name-part-type="genus" reg="Primulina">P.</tp:taxon-name-part> <tp:taxon-name-part taxon-name-part-type="species" reg="lutea">lutea</tp:taxon-name-part></tp:taxon-name></italic> (Yan Liu &amp; Y. G. Wei) Mich. Möller &amp; A. Weber, <italic><tp:taxon-name><tp:taxon-name-part taxon-name-part-type="genus" reg="Primulina">P.</tp:taxon-name-part> <tp:taxon-name-part taxon-name-part-type="species" reg="alutacea">alutacea</tp:taxon-name-part></tp:taxon-name></italic> F. Wen, B. Pan &amp; B.M. Wang (Pan &amp; al. 2016), <italic><tp:taxon-name><tp:taxon-name-part taxon-name-part-type="genus" reg="Primulina">P.</tp:taxon-name-part> <tp:taxon-name-part taxon-name-part-type="species" reg="pteropoda">pteropoda</tp:taxon-name-part></tp:taxon-name></italic> (W.T. Wang) Yan Liu, <italic><tp:taxon-name><tp:taxon-name-part taxon-name-part-type="genus" reg="Primulina">P.</tp:taxon-name-part> <tp:taxon-name-part taxon-name-part-type="species" reg="leprosa">leprosa</tp:taxon-name-part></tp:taxon-name></italic> (Yan Liu &amp; W.B. Xu) W.B. Xu &amp; K.F. Chung and <italic><tp:taxon-name><tp:taxon-name-part taxon-name-part-type="genus" reg="Primulina">P.</tp:taxon-name-part> <tp:taxon-name-part taxon-name-part-type="species" reg="jiangyongensis">jiangyongensis</tp:taxon-name-part></tp:taxon-name></italic> X.L. Yu &amp; Ming Li (<xref ref-type="bibr" rid="B9">Li et al. 2014</xref>) (cf. <xref ref-type="bibr" rid="B5">Kong et al. 2017</xref>). These yellow flowering species are distributed across different clades (<xref ref-type="bibr" rid="B5">Kong et al. 2017</xref>), which means that yellow flowers have independently evolved in different species. This result <!--PageBreak-->also suggests that flower colour can be used as an important character to differentiate species in <italic><tp:taxon-name><tp:taxon-name-part taxon-name-part-type="genus" reg="Primulina">Primulina</tp:taxon-name-part></tp:taxon-name></italic>.</p></tp:treatment-sec><tp:treatment-sec sec-type="Other specimen examined" id="SECID0ENWAE"><title>Other specimen examined.</title><p>CHINA. Yunnan Province, Malipo county, Xiajinchang town, Aotang, <named-content xmlns:xlink="http://www.w3.org/1999/xlink" content-type="dwc:verbatimCoordinates" xlink:type="simple"><named-content content-type="geo-json" specific-use="{&#34;type&#34;:&#34;Point&#34;,&#34;coordinates&#34;:[104.858125,23.129281]}" id="NCID0EWWAE" xlink:type="simple">23°07'45.41"N, 104°51'29.25"E</named-content></named-content>, Alt. 1400 m, growing on moist limestone rocks near a road, 8 January 2010, <italic>Southeast Yunnan investigation team of DNA barcoding</italic>, <italic>GBOWS189</italic> (KUN!). CHINA. Guangdong Province, Guangzhou City, voucher from a cultivated plant at South China Botanical Garden, 12 June 2016 (flowering), <italic>Li-Hua Yang</italic>, <italic>YLH350</italic> (IBSC!), introduced from same locality and by the same people as the type. VIETNAM. Ha Qiang province, Quan Ba District, Quyet Tien Community, Khau La Village, Alt. 1100 m, growing on moist limestone rocks, 17 October 2017, <italic>Fang Wen et al. VMN-CN 874</italic> (IBK!, VMN!).</p></tp:treatment-sec><ref-list><ref id="B4"><mixed-citation xmlns:xlink="http://www.w3.org/1999/xlink" xlink:type="simple">
          <institution xlink:type="simple">IUCN</institution> (<year>2016</year>) Guidelines for using the IUCN Red List categories and criteria. Version 12. Prepared by the Standards and Petitions Subcommittee. <ext-link xlink:type="simple" ext-link-type="uri" xlink:href="http://jr.iucnredlist.org/documents/">http://jr.iucnredlist.org/documents/</ext-link></mixed-citation></ref><ref id="B10"><mixed-citation xmlns:xlink="http://www.w3.org/1999/xlink" xlink:type="simple">
          <person-group><name name-style="western"><surname>Pan</surname><given-names>B</given-names></name><name name-style="western"><surname>Wen</surname><given-names>F</given-names></name><name name-style="western"><surname>Zhao</surname><given-names>B</given-names></name><name name-style="western"><surname>Deng</surname><given-names>T</given-names></name><name name-style="western"><surname>Xu</surname><given-names>WB</given-names></name><name name-style="western"><surname>Huang</surname><given-names>SX</given-names></name></person-group> (<year>2013</year>) <article-title><italic><tp:taxon-name><tp:taxon-name-part taxon-name-part-type="genus">Primulina</tp:taxon-name-part> <tp:taxon-name-part taxon-name-part-type="species">beiliuensis</tp:taxon-name-part></tp:taxon-name></italic> B. Pan &amp; S.X. Huang, a new species of <tp:taxon-name><tp:taxon-name-part taxon-name-part-type="genus">Gesneriaceae</tp:taxon-name-part></tp:taxon-name> from limestone areas in Guangxi, China.</article-title> <source>Guihaia</source> <volume>33</volume>: <fpage>591</fpage>–<lpage>598</lpage>. <ext-link xlink:type="simple" ext-link-type="doi" xlink:href="10.3969/j.issn.1000-3142.2013.05.003">https://doi.org/10.3969/j.issn.1000-3142.2013.05.003</ext-link></mixed-citation></ref><ref id="B6"><mixed-citation xmlns:xlink="http://www.w3.org/1999/xlink" xlink:type="simple">
          <person-group><name name-style="western"><surname>Lai</surname><given-names>BD</given-names></name><name name-style="western"><surname>Wen</surname><given-names>F</given-names></name></person-group> (<year>2015</year>) <tp:taxon-name><tp:taxon-name-part taxon-name-part-type="genus">Primulina</tp:taxon-name-part> <tp:taxon-name-part taxon-name-part-type="species">beiliuensis</tp:taxon-name-part> <tp:taxon-name-part taxon-name-part-type="infraspecific-rank">var.</tp:taxon-name-part> <tp:taxon-name-part taxon-name-part-type="variety">fimbribracteata</tp:taxon-name-part></tp:taxon-name> (<tp:taxon-name><tp:taxon-name-part taxon-name-part-type="genus">Gesneriaceae</tp:taxon-name-part></tp:taxon-name>), a new variety in a limestone cave from Northern Guangdong, China. Taiwania 60: 43‒48. <ext-link xlink:type="simple" ext-link-type="doi" xlink:href="10.6165/tai.2015.60.43">https://doi.org/10.6165/tai.2015.60.43</ext-link></mixed-citation></ref><ref id="B5"><mixed-citation xmlns:xlink="http://www.w3.org/1999/xlink" xlink:type="simple">
          <person-group><name name-style="western"><surname>Kong</surname><given-names>HH</given-names></name><name name-style="western"><surname>Condamine</surname><given-names>FL</given-names></name><name name-style="western"><surname>Harris</surname><given-names>AJ</given-names></name><name name-style="western"><surname>Chen</surname><given-names>JL</given-names></name><name name-style="western"><surname>Pan</surname><given-names>B</given-names></name><name name-style="western"><surname>Möller</surname><given-names>M</given-names></name><name name-style="western"><surname>Hoang</surname><given-names>VS</given-names></name><name name-style="western"><surname>Kang</surname><given-names>M</given-names></name></person-group> (<year>2017</year>) <article-title>Both temperature fluctuations and East Asian monsoons have driven plant diversification in the karst ecosystems from southern China.</article-title> <source>Molecular Ecology</source> <volume>26</volume>: <fpage>6414</fpage>–<lpage>6429</lpage>. <ext-link xlink:type="simple" ext-link-type="doi" xlink:href="10.1111/mec.14367">https://doi.org/10.1111/mec.14367</ext-link></mixed-citation></ref><ref id="B2"><mixed-citation xmlns:xlink="http://www.w3.org/1999/xlink" xlink:type="simple">
          <person-group><name name-style="western"><surname>Guo</surname><given-names>J</given-names></name><name name-style="western"><surname>Pan</surname><given-names>B</given-names></name><name name-style="western"><surname>Liu</surname><given-names>J</given-names></name><name name-style="western"><surname>Xu</surname><given-names>WB</given-names></name><name name-style="western"><surname>Chung</surname><given-names>KF</given-names></name></person-group> (<year>2015</year>) Three new species of <italic><tp:taxon-name><tp:taxon-name-part taxon-name-part-type="genus">Primulina</tp:taxon-name-part></tp:taxon-name></italic> (<tp:taxon-name><tp:taxon-name-part taxon-name-part-type="genus">Gesneriaceae</tp:taxon-name-part></tp:taxon-name>) from limestone karsts of China based on morphological and molecular evidence. Botanical Studies 56: 34. <ext-link xlink:type="simple" ext-link-type="doi" xlink:href="10.1186/s40529-015-0115-5">https://doi.org/10.1186/s40529-015-0115-5</ext-link></mixed-citation></ref><ref id="B18"><mixed-citation xmlns:xlink="http://www.w3.org/1999/xlink" xlink:type="simple">
          <person-group><name name-style="western"><surname>Xu</surname><given-names>H</given-names></name><name name-style="western"><surname>Li</surname><given-names>ZY</given-names></name><name name-style="western"><surname>Jiang</surname><given-names>H</given-names></name></person-group> (<year>2008</year>) <article-title>A new species of <italic><tp:taxon-name><tp:taxon-name-part taxon-name-part-type="genus">Chirita</tp:taxon-name-part></tp:taxon-name></italic> (<tp:taxon-name><tp:taxon-name-part taxon-name-part-type="genus">Gesneriaceae</tp:taxon-name-part></tp:taxon-name>) from Yunnan, China.</article-title> <source>Botanical Journal of the Linnean Society</source> <volume>158</volume>: <fpage>269</fpage>–<lpage>273</lpage>. <ext-link xlink:type="simple" ext-link-type="doi" xlink:href="10.1111/j.1095-8339.2008.00913.x">https://doi.org/10.1111/j.1095-8339.2008.00913.x</ext-link></mixed-citation></ref><ref id="B9"><mixed-citation xmlns:xlink="http://www.w3.org/1999/xlink" xlink:type="simple">
          <person-group><name name-style="western"><surname>Li</surname><given-names>M</given-names></name><name name-style="western"><surname>Yu</surname><given-names>XL</given-names></name><name name-style="western"><surname>Ma</surname><given-names>QX</given-names></name></person-group> (<year>2014</year>) <article-title><italic><tp:taxon-name><tp:taxon-name-part taxon-name-part-type="genus">Primulina</tp:taxon-name-part> <tp:taxon-name-part taxon-name-part-type="species">jiangyongensis</tp:taxon-name-part></tp:taxon-name></italic> (<tp:taxon-name><tp:taxon-name-part taxon-name-part-type="genus">Gesneriaceae</tp:taxon-name-part></tp:taxon-name>), a new species from Southern Hunan, China.</article-title> <source>Phytotaxa</source> <volume>177</volume>: <fpage>244</fpage>–<lpage>248</lpage>. <ext-link xlink:type="simple" ext-link-type="doi" xlink:href="10.11646/phytotaxa.177.4.6">http://dx.doi.org/10.11646/phytotaxa.177.4.6</ext-link></mixed-citation></ref></ref-list></tp:taxon-treatment>
